# Supplementary material for: Neoadjuvant therapy–associated malignant phenotype score predicts prognosis and highlights the roles of MIF signaling and DUXAP8 in ESCC
Source: Front Immunol. 2026 Jan 14;16:1683349. doi: 10.3389/fimmu.2025.1683349 (PMC12847432; doi:10.3389/fimmu.2025.1683349)
Supplement: Supplementary file 1 [file Table1.xlsx]

## Sheet: Sheet1
Gene		Sequence (5'->3')
DUXAP8	Forward primer	ACCAGCCTCACTAGCACTCT
	Reverse primer	GGCTTAGCTTGCACTTTTGGA
GAPDH	Forward primer	GGAGCGAGATCCCTCCAAAAT-
	Reverse primer	GGCTGTTGTCATACTTCTCATGG
Si-DUXAP8-1	Forward primer	GCGTGGTCAGAGCGAGCTT
	Reverse primer	GCTTAGCTTGCACTTTTGGAAGA
Si-DUXAP8-2	Forward primer	GGAACTTCCCAAACCTCCATGATTT
	Reverse primer	CAGCATACTTCAAATTCACAGCAAA
Supplement Table1:The primer sequences of DUXAP8 and siRNA sequences.
