# Supplementary material for: Neoadjuvant therapy–associated malignant phenotype score predicts prognosis and highlights the roles of MIF signaling and DUXAP8 in ESCC
Source: Front Immunol. 2026 Jan 14;16:1683349. doi: 10.3389/fimmu.2025.1683349 (PMC12847432; doi:10.3389/fimmu.2025.1683349)
Supplement: Supplementary file 2 [file Table2.xlsx]

## Sheet: Sheet1
celltype	markers
Proliferative	"MKI67", "TOP2A", "BIRC5", "CDK1", "CCNB1"
Differentiated	"KRT13, "SPRR1B", "IVL", "KRT4", "KRT6A"
Hypoxia/EMT	"HIF1A", "CA9", "ENO1", "VIM", "FN1"
Basal/Stem-like	SOX2, "CD44", "LGR5", "PROM1", "ALDH1A1"
Supplementary Table 2. Marker genes used for functional state annotation of malignant epithelial cells
