# Supplementary material for: Neoadjuvant therapy–associated malignant phenotype score predicts prognosis and highlights the roles of MIF signaling and DUXAP8 in ESCC
Source: Front Immunol. 2026 Jan 14;16:1683349. doi: 10.3389/fimmu.2025.1683349 (PMC12847432; doi:10.3389/fimmu.2025.1683349)
Supplement: Supplementary file 3 [file Table3.xlsx]

## Sheet: Sheet1
Trial	Arm / Regimen	NAT type	Sample size	Population / Stage	pCR (%)	3-year DFS / OS (%)	Notes / biomarker gaps
NEOCRTEC5010	Vinorelbine + Cisplatin + RT (40 Gy/20F)	nCRT	224	T1–3N1M0 or T4a, resectable ESCC	43.2%	DFS 68.9%	No validated biomarkers; heterogeneous benefit
JCOG1109 (NExT)	NeoCF (cisplatin + 5-FU)	nCT	199	cStage IB–III (non-T4)	2.0%	OS 62.6% (PFS 47.7%)	No predictive markers for doublet chemotherapy
JCOG1109 (NExT)	NeoCF+D (DCF)	nCT (intensified)	202	cStage IB–III (non-T4)	19.8%	OS 72.1% (PFS 61.8%)	No biomarkers to guide CF vs DCF selection
JCOG1109 (NExT)	NeoCF+RT (CF + RT 41.4 Gy)	nCRT	200	cStage IB–III (non-T4)	38.5%	OS 68.3% (PFS 58.5%)	Unclear selection between nCRT vs nCT
ESCORT-NEO / NCCES01	Camrelizumab + nab-paclitaxel + cisplatin (Cam+nab-TP)	nICT	132	cStage II–III, resectable ESCC	28.0%	Not mature	PD-L1 not predictive for nICT response
ESCORT-NEO / NCCES01	Camrelizumab + paclitaxel + cisplatin (Cam+TP)	nICT	130	cStage II–III, resectable ESCC	15.4%	Not mature	Same as above
ESCORT-NEO / NCCES01	Paclitaxel + cisplatin (TP)	nCT	129	cStage II–III, resectable ESCC	4.7%	Not mature	Chemotherapy alone minimal pCR; no biomarkers
NAT: Neoadjuvant therapy	RT: Radiotherapy
nCRT: Neoadjuvant chemoradiotherapy	DCF: Docetaxel + Cisplatin + 5-Fluorouracil
nCT: Neoadjuvant chemotherapy	CF: Cisplatin + 5-Fluorouracil
nICT: Neoadjuvant immunochemotherapy	CF-RT: Cisplatin + 5-Fluorouracil plus radiotherapy
pCR: Pathological complete response	nab-TP: Nab-paclitaxel + Platinum
DFS: Disease-free survival
Supplement Table3:Summary of Phase III Neoadjuvant Therapy Regimens in Locally Advanced ESCC
